# Supplementary material for: A Porous Reservoir-Backed Boronate Gel Microneedle for Efficient Skin Penetration and Sustained Glucose-Responsive Insulin Delivery
Source: Gels. 2022 Jan 24;8(2):74. doi: 10.3390/gels8020074 (PMC8871697; doi:10.3390/gels8020074)
Supplement: Supplementary file 1 [file gels-08-00074-s001.zip]

Archive with 1 entries (1 files):
- gels-1522701-supplementary.pdf
